# Supplementary material for: Northern and southern blacklegged (deer) ticks are genetically distinct with different histories and Lyme spirochete infection rates
Source: Sci Rep. 2020 Jun 24;10:10289. doi: 10.1038/s41598-020-67259-0 (PMC7314838; doi:10.1038/s41598-020-67259-0)
Supplement: Supplementary file 1 — Supplementary Table S3. [file 41598_2020_67259_MOESM1_ESM.xlsx]

## Sheet: Final
Supplementary S3 Table: County-scale distribution of Ixodes scapularis for the ecological niche model
Country	State Name	County Name	INTPTLAT	INTPTLONG	Genotype	Genotype Reference	Reference
USA	AL	Autauga	32.5322	-86.6464	South
USA	AL	Baldwin	30.6592	-87.7461	South
USA	AL	Barbour	31.8703	-85.4051	South
USA	AL	Bibb	33.0159	-87.1271	South
USA	AL	Bullock	32.1018	-85.7173	South
USA	AL	Butler	31.7517	-86.682	South
USA	AL	Chambers	32.9155	-85.394	South	South	Rich et al. 1995
USA	AL	Chilton	32.8541	-86.7266	South
USA	AL	Choctaw	31.991	-88.2489	South
USA	AL	Clarke	31.6855	-87.8186	South
USA	AL	Clay	33.2704	-85.8635	South
USA	AL	Cleburne	33.672	-85.5161	South
USA	AL	Coffee	31.4023	-85.9896	South
USA	AL	Colbert	34.7031	-87.8015	South
USA	AL	Conecuh	31.4309	-86.9887	South
USA	AL	Coosa	32.9314	-86.2435	South
USA	AL	Covington	31.244	-86.4487	South
USA	AL	Crenshaw	31.7328	-86.3192	South
USA	AL	Dale	31.4307	-85.6095	South
USA	AL	Elmore	32.5972	-86.1427	South
USA	AL	Escambia	31.1223	-87.1684	South
USA	AL	Franklin	34.442	-87.8428	South
USA	AL	Geneva	31.0924	-85.821	South
USA	AL	Hale	32.7528	-87.6231	South
USA	AL	Henry	31.517	-85.24	South
USA	AL	Houston	31.1582	-85.2964	South
USA	AL	Jackson	34.7641	-85.9801	South
USA	AL	Jefferson	33.5534	-86.8965	South
USA	AL	Lawrence	34.5298	-87.3219	South
USA	AL	Lee	32.6041	-85.353	South
USA	AL	Lowndes	32.1479	-86.6506	South
USA	AL	Madison	34.7642	-86.5511	South
USA	AL	Marengo	32.2476	-87.7911	South
USA	AL	Mobile	30.6846	-88.1966	South
USA	AL	Monroe	31.5803	-87.3833	South
USA	AL	Montgomery	32.2029	-86.2045	South
USA	AL	Pickens	31.7987	-85.9416	South
USA	AL	Randolph	33.2965	-85.4641	South
USA	AL	Russell	32.2898	-85.187	South
USA	AL	Sumter	32.5975	-88.2001	South
USA	AL	Talladega	33.3693	-86.1759	South
USA	AL	Tallapoosa	32.8633	-85.7996	South
USA	AL	Tuscaloosa	33.2902	-87.5228	South
USA	AL	Washington	31.4052	-88.1976	South
USA	AL	Wilcox	31.9901	-87.3049	South
USA	AL	Winston	34.1546	-87.3653	South
USA	AR	Ashley	33.1908	-91.7723	South
USA	AR	Baxter	36.2803	-92.3299	South
USA	AR	Benton	36.3378	-94.2563	South	South	Trout et al. 2009
USA	AR	Boone	36.3043	-93.0792	South
USA	AR	Calhoun	33.5605	-92.5139	South
USA	AR	Carroll	36.3374	-93.541	South
USA	AR	Clark	34.0533	-93.1762	South
USA	AR	Cleburne	35.5663	-92.06	South
USA	AR	Columbia	33.223	-93.2328	South
USA	AR	Conway	35.2657	-92.6892	South
USA	AR	Crawford	35.583	-94.2362	South	South	Trout et al. 2009
USA	AR	Dallas	33.9678	-92.654	South
USA	AR	Drew	33.5872	-91.7228	South
USA	AR	Faulkner	35.1465	-92.3369	South
USA	AR	Franklin	35.5086	-93.8877	South
USA	AR	Fulton	36.3836	-91.8197	South
USA	AR	Garland	34.5789	-93.1469	South
USA	AR	Grant	34.2856	-92.423	South
USA	AR	Hempstead	33.736	-93.6644	South
USA	AR	Howard	34.0831	-93.9909	South
USA	AR	Izard	36.0949	-91.9136	South
USA	AR	Jefferson	34.2772	-91.9297	South
USA	AR	Johnson	35.5734	-93.4663	South
USA	AR	Lafayette	33.2406	-93.6115	South
USA	AR	Lawrence	36.0411	-91.1012	South
USA	AR	Lincoln	33.9577	-91.7276	South
USA	AR	Logan	35.2187	-93.7209	South
USA	AR	Madison	36.0125	-93.7241	South	South	Trout et al. 2009
USA	AR	Marion	36.2667	-92.6786	South
USA	AR	Montgomery	34.5457	-93.6642	South
USA	AR	Nevada	33.6667	-93.3051	South
USA	AR	Newton	35.9107	-93.2159	South
USA	AR	Ouachita	33.5912	-92.8784	South
USA	AR	Perry	34.9464	-92.9269	South
USA	AR	Pike	34.1582	-93.6587	South
USA	AR	Poinsett	35.5689	-90.6811	South
USA	AR	Polk	34.4909	-94.2309	South
USA	AR	Pope	35.4566	-93.0268	South	South	Trout et al. 2009
USA	AR	Prairie	34.8311	-91.5536	South
USA	AR	Pulaski	34.7703	-92.313	South
USA	AR	Randolph	36.3413	-91.0284	South
USA	AR	Saline	34.6485	-92.6745	South
USA	AR	Scott	34.8589	-94.0636	South
USA	AR	Searcy	35.8964	-92.6959	South
USA	AR	Sebastian	35.197	-94.275	South
USA	AR	Sevier	33.9949	-94.2433	South
USA	AR	Sharp	36.1734	-91.4711	South
USA	AR	Stone	35.857	-92.1405	South
USA	AR	Union	33.1682	-92.5981	South
USA	AR	Van Buren	35.583	-92.516	South
USA	AR	Washington	35.978	-94.2173	South	South	Trout et al. 2009
USA	AR	Yell	34.9977	-93.4083	South
USA	CT	Fairfield	41.2274	-73.3671	All	All	Qiu et al. 2002
USA	CT	Hartford	41.8061	-72.7329	All
USA	CT	Litchfield	41.7919	-73.2354	All
USA	CT	Middlesex	41.433	-72.5228	All
USA	CT	New Haven	41.3497	-72.9002	All	All	Rich et al. 1995
USA	CT	New London	41.4727	-72.1086	All
USA	CT	Tolland	41.8581	-72.341	All	All	Qiu et al. 2002
USA	CT	Windham	41.825	-71.9907	All
USA	DE	Kent	39.0971	-75.503	All	All	This paper
USA	DE	New Castle	39.5759	-75.6441	All	All	This paper
USA	DE	Sussex	38.6732	-75.337	All	All	This paper
USA	FL	Alachua	29.6757	-82.3572	South	South	Rich et al. 1995
USA	FL	Baker	30.3244	-82.3023	South
USA	FL	Bay	30.2382	-85.6317	South
USA	FL	Bradford	29.9524	-82.1667	South
USA	FL	Brevard	28.2983	-80.7003	South
USA	FL	Broward	26.1935	-80.4767	South
USA	FL	Calhoun	30.3888	-85.1979	South
USA	FL	Charlotte	26.869	-81.9413	South
USA	FL	Citrus	28.8436	-82.5248	South
USA	FL	Clay	29.9866	-81.865	South
USA	FL	Collier	26.1188	-81.401	South	South	Norris et al. 1996
USA	FL	Columbia	30.2217	-82.6234	South
USA	FL	DeSoto	27.1906	-81.8063	South
USA	FL	Dixie	29.5809	-83.1957	South
USA	FL	Duval	30.3352	-81.6481	South	South	This paper
USA	FL	Escambia	30.6116	-87.3389	South
USA	FL	Flagler	29.4749	-81.2863	South
USA	FL	Franklin	29.8102	-84.7992	South
USA	FL	Gadsden	30.5787	-84.6126	South
USA	FL	Gilchrist	29.7235	-82.7958	South
USA	FL	Glades	26.9548	-81.1908	South
USA	FL	Gulf	29.9073	-85.2565	South
USA	FL	Hamilton	30.4912	-82.9511	South
USA	FL	Hardee	27.4928	-81.8216	South
USA	FL	Hendry	26.54	-81.1521	South
USA	FL	Hernando	28.573	-82.4662	South
USA	FL	Highlands	27.3411	-81.3424	South
USA	FL	Hillsborough	27.9066	-82.3497	South
USA	FL	Holmes	30.862	-85.8159	South
USA	FL	Indian River	27.7005	-80.5748	South
USA	FL	Jackson	30.7892	-85.2088	South
USA	FL	Jefferson	30.4246	-83.8909	South
USA	FL	Lafayette	29.9901	-83.1785	South
USA	FL	Lake	28.7641	-81.7123	South
USA	FL	Lee	26.559	-81.892	South
USA	FL	Leon	30.4593	-84.2778	South	South	Van Zee et al 2015
USA	FL	Levy	29.2845	-82.7835	South
USA	FL	Liberty	30.2598	-84.8686	South
USA	FL	Madison	30.4472	-83.4704	South
USA	FL	Manatee	27.4817	-82.3688	South
USA	FL	Marion	29.2028	-82.0431	South
USA	FL	Martin	27.0836	-80.3982	South
USA	FL	Miami-Dade	25.6106	-80.4971	South
USA	FL	Monroe	24.7689	-80.9533	South
USA	FL	Nassau	30.606	-81.7651	South
USA	FL	Okaloosa	30.6659	-86.5942	South
USA	FL	Okeechobee	27.3856	-80.8874	South
USA	FL	Orange	28.5144	-81.3233	South
USA	FL	Osceola	28.059	-81.1393	South
USA	FL	Palm Beach	26.6491	-80.4484	South	South	Rich et al. 1995
USA	FL	Pasco	28.3077	-82.4648	South
USA	FL	Pinellas	27.9031	-82.7395	South
USA	FL	Polk	27.9536	-81.6935	South
USA	FL	Putnam	29.5939	-81.732	South
USA	FL	Santa Rosa	29.8905	-81.4	South	South	This paper
USA	FL	Sarasota	27.3798	-80.4435	South
USA	FL	Seminole	30.7013	-87.0129	South
USA	FL	St. Johns	27.1844	-82.3658	South
USA	FL	St. Lucie	28.6901	-81.132	South
USA	FL	Sumter	28.7141	-82.0743	South
USA	FL	Suwannee	30.1892	-82.9928	South
USA	FL	Taylor	30.0099	-83.6095	South
USA	FL	Union	30.0543	-82.3669	South
USA	FL	Volusia	29.0578	-81.1618	South
USA	FL	Wakulla	30.1394	-84.3748	South
USA	FL	Walton	30.6312	-86.1766	South
USA	FL	Washington	30.6022	-85.6628	South
USA	GA	Bacon	31.5502	-82.4514	South
USA	GA	Baker	31.3196	-84.4549	South
USA	GA	Baldwin	33.0595	-83.2555	South
USA	GA	Bibb	32.8088	-83.6942	South
USA	GA	Bleckley	32.4354	-83.3317	South
USA	GA	Brantley	31.1973	-81.983	South
USA	GA	Brooks	30.8229	-83.5819	South
USA	GA	Bryan	32.018	-81.4385	South
USA	GA	Bulloch	32.3917	-81.744	South	South	Norris et al. 1996
USA	GA	Burke	33.0602	-82.0002	South
USA	GA	Calhoun	31.5213	-84.6263	South
USA	GA	Camden	30.9134	-81.642	South	South	This paper
USA	GA	Candler	32.404	-82.0713	South
USA	GA	Charlton	30.7799	-82.1396	South
USA	GA	Chatham	31.9804	-81.0852	South	South	This paper
USA	GA	Chattahoochee	34.4742	-85.3453	South
USA	GA	Clarke	33.9522	-83.3672	South
USA	GA	Clinch	30.9177	-82.7026	South
USA	GA	Coffee	31.5492	-82.8449	South
USA	GA	Columbia	33.5476	-82.2523	South
USA	GA	Cook	31.1525	-83.4294	South
USA	GA	Crisp	31.9151	-83.7535	South
USA	GA	Decatur	30.8806	-84.5839	South
USA	GA	Dougherty	31.5326	-84.209	South
USA	GA	Echols	30.714	-82.8974	South
USA	GA	Effingham	32.3617	-81.3434	South	South	This paper
USA	GA	Emanuel	32.5911	-82.2998	South
USA	GA	Evans	32.1531	-81.8902	South
USA	GA	Forsyth	34.2251	-84.1274	South
USA	GA	Glynn	31.2127	-81.4964	South	South	Rich et al. 1995
USA	GA	Grady	30.8759	-84.2451	South
USA	GA	Hancock	33.2692	-83.0005	South
USA	GA	Houston	32.4583	-83.6625	South
USA	GA	Irwin	31.6043	-83.277	South
USA	GA	Jasper	33.317	-83.6892	South
USA	GA	Jeff Davis	31.8116	-82.6368	South
USA	GA	Jefferson	33.0582	-82.42	South
USA	GA	Jenkins	32.7946	-81.9715	South
USA	GA	Johnson	32.6946	-82.664	South
USA	GA	Jones	33.0217	-83.5622	South
USA	GA	Laurens	32.3932	-82.9263	South
USA	GA	Liberty	31.8075	-81.4579	South	South	Norris et al. 1996
USA	GA	Long	31.7496	-81.7429	South
USA	GA	Lowndes	30.8331	-83.269	South
USA	GA	McDuffie	33.4796	-82.4787	South
USA	GA	McIntosh	31.4885	-81.3723	South	South	Norris et al. 1996
USA	GA	Monroe	33.0174	-83.9229	South
USA	GA	Montgomery	32.1721	-82.5333	South
USA	GA	Morgan	33.5987	-83.4994	South
USA	GA	Muscogee	32.5102	-84.8749	South
USA	GA	Pierce	31.354	-82.2104	South
USA	GA	Pulaski	32.2388	-83.4818	South
USA	GA	Putnam	33.3211	-83.3718	South
USA	GA	Talbot	32.7046	-84.53	South
USA	GA	Taliaferro	33.5593	-82.8753	South
USA	GA	Tattnall	32.0438	-82.0592	South
USA	GA	Telfair	31.9136	-82.9311	South
USA	GA	Terrell	31.7772	-84.4394	South
USA	GA	Thomas	30.8646	-83.9198	South
USA	GA	Tift	31.457	-83.5259	South
USA	GA	Toombs	32.1178	-82.3306	South
USA	GA	Treutlen	32.4096	-82.5709	South
USA	GA	Twiggs	32.6658	-83.4259	South
USA	GA	Ware	31.0509	-82.4215	South
USA	GA	Washington	32.9718	-82.7981	South
USA	GA	Wayne	31.5478	-81.9124	South
USA	GA	Wilkes	33.779	-82.7479	South
USA	GA	Wilkinson	32.8043	-83.1755	South
USA	IL	Boone	42.319	-88.8243	All
USA	IL	Brown	39.9621	-90.7503	All
USA	IL	Bureau	41.4013	-89.5284	All
USA	IL	Carroll	42.0709	-89.9242	All
USA	IL	Cass	39.9692	-90.2457	All
USA	IL	Champaign	40.139	-88.197	All
USA	IL	Clark	39.3323	-87.7917	All
USA	IL	Coles	39.5137	-88.2208	All
USA	IL	Cook	41.8943	-87.6455	All
USA	IL	Crawford	39.0028	-87.7606	All
USA	IL	Cumberland	39.2731	-88.2406	All
USA	IL	De Witt	40.1815	-88.9019	All
USA	IL	DuPage	41.8521	-88.086	All
USA	IL	Edgar	39.679	-87.7471	All
USA	IL	Fayette	39.0011	-89.0179	All
USA	IL	Franklin	37.9919	-88.9263	All
USA	IL	Fulton	40.4652	-90.2023	All
USA	IL	Gallatin	37.7687	-88.228	All
USA	IL	Grundy	41.2924	-88.4011	All
USA	IL	Henry	41.35	-90.1308	All
USA	IL	Iroquois	40.7489	-87.8336	All
USA	IL	Jackson	37.7861	-89.3812	All
USA	IL	Jo Daviess	42.3624	-90.2115	All
USA	IL	Kankakee	41.1395	-87.8611	All
USA	IL	Knox	40.9309	-90.2138	All
USA	IL	Lake	42.3264	-87.436	All
USA	IL	La Salle	41.3433	-88.8859	All
USA	IL	Lawrence	38.719	-87.7302	All
USA	IL	Lee	41.7474	-89.2994	All
USA	IL	Macoupin	39.2659	-89.9263	All
USA	IL	Madison	38.8271	-89.9002	All
USA	IL	Marshall	41.0311	-89.3424	All
USA	IL	Mason	40.237	-89.9136	All
USA	IL	McDonough	40.46	-90.68	All
USA	IL	McHenry	42.32	-88.45	All
USA	IL	McLean	40.49	-88.85	All
USA	IL	Menard	40.0226	-89.7941	All
USA	IL	Mercer	41.2056	-90.7418	All
USA	IL	Monroe	38.278	-90.1791	All
USA	IL	Montgomery	39.2281	-89.4781	All
USA	IL	Morgan	39.7177	-90.205	All
USA	IL	Ogle	42.0419	-89.3202	All
USA	IL	Peoria	40.786	-89.767	All
USA	IL	Perry	38.0844	-89.3685	All
USA	IL	Piatt	40.009	-88.5924	All
USA	IL	Pope	37.4172	-88.5424	All
USA	IL	Putnam	41.199	-89.2983	All
USA	IL	Randolph	38.0565	-89.8212	All
USA	IL	Rock Island	41.4684	-90.5721	All
USA	IL	Saline	37.7515	-88.545	All
USA	IL	Sangamon	39.7569	-89.6624	All
USA	IL	Schuyler	40.1569	-90.6135	All
USA	IL	Scott	39.637	-90.4778	All
USA	IL	Shelby	39.3849	-88.7989	All
USA	IL	St. Clair	38.47	-89.93	All
USA	IL	Stephenson	42.3497	-89.666	All
USA	IL	Tazewell	40.5081	-89.5163	All
USA	IL	Union	37.4857	-89.2446	All
USA	IL	Vermilion	40.1868	-87.7268	All
USA	IL	Wabash	38.4458	-87.8392	All
USA	IL	Will	41.4485	-87.9785	All
USA	IL	Williamson	37.7304	-88.93	All
USA	IL	Winnebago	42.3374	-89.1612	All
USA	IL	Woodford	40.7898	-89.2106	All
USA	IN	Adams	40.7457	-84.9361	All
USA	IN	Bartholomew	39.2058	-85.898	All
USA	IN	Benton	40.6009	-87.3148	All
USA	IN	Boone	40.0509	-86.469	All
USA	IN	Brown	39.1951	-86.2301	All
USA	IN	Carroll	40.585	-86.5651	All
USA	IN	Cass	40.7538	-86.3552	All
USA	IN	Clark	38.4762	-85.7111	All
USA	IN	Clay	39.3939	-87.1159	All
USA	IN	Daviess	38.6961	-87.0769	All
USA	IN	Dearborn	39.1483	-84.9735	All
USA	IN	Dubois	38.3733	-86.8734	All
USA	IN	Elkhart	41.6007	-85.864	All
USA	IN	Fountain	40.1212	-87.2349	All
USA	IN	Franklin	39.4098	-85.067	All
USA	IN	Fulton	41.0504	-86.265	All
USA	IN	Grant	40.5158	-85.6549	All
USA	IN	Greene	39.0471	-87.0048	All
USA	IN	Hamilton	40.0535	-86.0217	All
USA	IN	Hendricks	39.769	-86.5099	All
USA	IN	Howard	40.4835	-86.1141	All
USA	IN	Huntington	40.8264	-85.4786	All
USA	IN	Jasper	41.0177	-87.1188	All
USA	IN	Jefferson	38.7836	-85.4401	All
USA	IN	Jennings	38.9962	-85.6281	All
USA	IN	Johnson	39.4961	-86.0943	All
USA	IN	Knox	38.6884	-87.4204	All
USA	IN	Kosciusko	41.2443	-85.8616	All
USA	IN	LaGrange	41.6425	-85.4278	All
USA	IN	Lake	41.4722	-87.3743	All
USA	IN	LaPorte	41.549	-86.7447	All
USA	IN	Lawrence	38.8398	-86.4878	All
USA	IN	Madison	40.1662	-85.7225	All
USA	IN	Marshall	41.325	-86.269	All
USA	IN	Martin	38.7053	-86.8018	All
USA	IN	Monroe	39.1607	-86.5233	All
USA	IN	Montgomery	40.0403	-86.8927	All
USA	IN	Morgan	39.4826	-86.4475	All
USA	IN	Newton	40.9624	-87.4022	All
USA	IN	Orange	38.5474	-86.4893	All
USA	IN	Owen	39.3173	-86.8388	All
USA	IN	Parke	39.7743	-87.197	All
USA	IN	Pike	38.398	-87.2325	All
USA	IN	Porter	41.5099	-87.0713	All
USA	IN	Posey	38.0276	-87.8687	All
USA	IN	Pulaski	41.0453	-86.6925	All
USA	IN	Putnam	39.6655	-86.8534	All
USA	IN	Randolph	40.1641	-85.0058	All
USA	IN	Ripley	39.1002	-85.2605	All
USA	IN	Shelby	39.5241	-85.7922	All
USA	IN	St. Joseph	40.1131	-88.0375	All
USA	IN	Starke	41.2845	-86.6446	All
USA	IN	Steuben	41.6435	-85.0024	All
USA	IN	Sullivan	39.0892	-87.4158	All
USA	IN	Switzerland	38.8259	-85.0297	All
USA	IN	Tippecanoe	40.3891	-86.8936	All
USA	IN	Union	39.6231	-84.9252	All
USA	IN	Vanderburgh	38.0201	-87.5862	All
USA	IN	Vermillion	39.854	-87.4621	All
USA	IN	Vigo	39.4291	-87.3904	All
USA	IN	Wabash	40.8437	-85.7952	All
USA	IN	Warren	40.3527	-87.3758	All
USA	IN	Warrick	38.0977	-87.272	All
USA	IN	Washington	38.6006	-86.1048	All
USA	IN	White	40.751	-86.8643	All
USA	IN	Whitley	41.1364	-85.5019	All
USA	IA	Benton	42.0925	-92.0576	All
USA	IA	Bremer	42.7809	-92.3274	All
USA	IA	Buena Vista	42.7415	-95.1414	All
USA	IA	Calhoun	42.3862	-94.6437	All
USA	IA	Cedar	41.7724	-91.1326	All
USA	IA	Cerro Gordo	43.075	-93.251	All
USA	IA	Clayton	42.841	-91.3236	All
USA	IA	Clinton	41.8981	-90.5342	All
USA	IA	Crawford	42.0431	-95.3891	All
USA	IA	Dallas	41.6853	-94.0407	All
USA	IA	Delaware	42.4729	-91.3668	All
USA	IA	DesMoines	40.9153	-91.1869	All
USA	IA	Dubuque	42.4635	-90.8788	All
USA	IA	Fayette	42.8641	-91.8404	All
USA	IA	Floyd	43.0527	-92.7874	All
USA	IA	Greene	42.0425	-94.3887	All
USA	IA	Guthrie	41.6836	-94.5013	All
USA	IA	Hancock	43.0754	-93.7437	All
USA	IA	Iowa	41.6839	-92.0591	All
USA	IA	Jackson	42.1642	-90.5746	All
USA	IA	Jasper	41.6856	-93.0541	All
USA	IA	Johnson	41.6707	-91.5905	All
USA	IA	Keokuk	41.3312	-92.1677	All
USA	IA	Kossuth	43.2125	-94.214	All
USA	IA	Linn	42.078	-91.5977	All
USA	IA	Louisa	41.2182	-91.257	All
USA	IA	Marshall	42.0417	-92.9815	All
USA	IA	Muscatine	41.4838	-91.1187	All
USA	IA	Palo Alto	43.0753	-94.6691	All
USA	IA	Polk	41.6848	-93.569	All
USA	IA	Scott	41.6421	-90.6223	All
USA	IA	Story	42.0375	-93.4661	All
USA	IA	Tama	42.0748	-92.5294	All
USA	IA	Washington	41.3294	-91.7251	All
USA	IA	Webster	42.4336	-94.1758	All
USA	IA	Winnebago	43.3781	-93.7435	All
USA	IA	Winneshiek	43.293	-91.8508	All
USA	IA	Woodbury	42.3932	-96.0533	All
USA	KS	Bourbon	37.8561	-94.8509	All
USA	KS	Chautauqua	37.1543	-96.2454	All
USA	KS	Cherokee	37.1694	-94.8457	All
USA	KS	Coffey	38.2364	-95.7291	All
USA	KS	Cowley	37.2345	-96.8372	All
USA	KS	Crawford	37.5058	-94.8539	All
USA	KS	Douglas	38.8964	-95.2909	All
USA	KS	Jefferson	39.2396	-95.3753	All
USA	KS	Johnson	38.8839	-94.8223	All
USA	KS	Labette	37.1915	-95.2975	All
USA	KS	Linn	38.2165	-94.8449	All
USA	KS	Miami	38.5668	-94.833	All
USA	KS	Montgomery	37.1895	-95.7424	All
USA	KS	Riley	39.2912	-96.7275	All
USA	KS	Shawnee	39.0418	-95.7557	All
USA	KY	Ballard	37.0513	-89.0104	All
USA	KY	Boone	38.9589	-84.7364	All
USA	KY	Carroll	38.6684	-85.124	All
USA	KY	Christian	36.8921	-87.493	All
USA	KY	Clay	37.1643	-83.7155	All
USA	KY	Estill	37.6924	-83.964	All
USA	KY	Fayette	38.0407	-84.4583	All
USA	KY	Hancock	37.8433	-86.7928	All
USA	KY	Hardin	37.6958	-85.9632	All
USA	KY	Jackson	37.4035	-84.0206	All
USA	KY	Knox	36.8885	-83.8556	All
USA	KY	Lee	37.6081	-83.7192	All
USA	KY	McCreary	36.7311	-84.4911	All
USA	KY	Meade	37.9675	-86.2009	All
USA	KY	Owsley	37.4236	-83.6916	All
USA	KY	Pulaski	37.1074	-84.577	All
USA	KY	Trimble	38.62	-85.3512	All
USA	KY	Warren	36.9956	-86.4236	All
USA	LA	Allen	30.6527	-92.8196	South
USA	LA	Avoyelles	31.0885	-91.9833	South
USA	LA	Bienville	32.341	-93.0412	South
USA	LA	Bossier	32.6985	-93.6266	South
USA	LA	Caldwell	32.1012	-92.1142	South
USA	LA	Catahoula	31.6665	-91.8467	South
USA	LA	Claiborne	32.8272	-92.9897	South
USA	LA	Concordia	31.4698	-91.6263	South
USA	LA	DeSoto	32.0592	-93.7408	South
USA	LA	East Baton Rouge	30.5439	-91.0931	South
USA	LA	East Carroll	32.7302	-91.2341	South
USA	LA	Grant	31.5978	-92.5617	South
USA	LA	Jackson	32.3043	-92.5617	South
USA	LA	Jefferson Davis	29.5223	-90.081	South
USA	LA	Lafayette	30.2065	-92.0642	South
USA	LA	Lincoln	32.6018	-92.6623	South
USA	LA	Madison	32.3469	-91.2319	South
USA	LA	Morehouse	32.82	-91.8004	South
USA	LA	Natchitoches	31.7326	-93.0826	South
USA	LA	Ouachita	32.4809	-92.1516	South
USA	LA	Pointe Coupee	30.7083	-91.6046	South
USA	LA	Rapides	31.1932	-92.536	South
USA	LA	Sabine	31.5604	-93.5596	South
USA	LA	St. John the Baptist	30.1441	-90.491	South
USA	LA	St. Landry	30.5834	-91.9893	South
USA	LA	St. Martin	30.1214	-91.6115	South
USA	LA	St. Mary	29.6293	-91.4638	South
USA	LA	St. Tammany	30.41	-89.952	South
USA	LA	Tangipahoa	30.6215	-90.4066	South
USA	LA	Tensas	32.0015	-91.3426	South
USA	LA	Union	32.8293	-92.3756	South
USA	LA	Vermilion	29.7897	-92.2916	South
USA	LA	Vernon	31.1106	-93.1815	South
USA	LA	Washington	30.8521	-90.0463	South
USA	LA	Winn	31.9412	-92.6413	South
USA	ME	Androscoggin	44.1677	-70.2074	All
USA	ME	Aroostook	46.7092	-68.6124	All
USA	ME	Cumberland	43.8083	-70.3304	All
USA	ME	Franklin	44.9767	-70.4149	All
USA	ME	Hancock	44.5649	-68.3707	All
USA	ME	Kennebec	44.417	-69.7658	All
USA	ME	Knox	44.042	-69.0385	All
USA	ME	Lincoln	43.9948	-69.5136	All	All	Rich et al. 1995
USA	ME	Oxford	44.4945	-70.7344	All
USA	ME	Penobscot	45.4093	-68.6666	All
USA	ME	Piscataquis	45.9156	-69.1022	All
USA	ME	Sagadahoc	43.9168	-69.8442	All
USA	ME	Somerset	45.5036	-69.9561	All
USA	ME	Waldo	44.5058	-69.139	All
USA	ME	Washington	44.967	-67.6094	All
USA	ME	York	43.426	-70.6684	All
USA	MD	Allegany	39.6123	-78.7031	All
USA	MD	Anne Arundel	38.9916	-76.5609	All
USA	MD	Baltimore	39.4432	-76.6166	All	All	Van Zee et al 2015
USA	MD	Baltimore city	39.3	-76.6105	All
USA	MD	Calvert	38.5227	-76.5298	All
USA	MD	Caroline	38.8715	-75.8317	All
USA	MD	Carroll	39.5633	-77.0153	All
USA	MD	Cecil	39.5624	-75.9416	All	All	Qiu et al. 2002
USA	MD	Charles	38.4729	-77.0154	All
USA	MD	Dorchester	38.4292	-76.0474	All
USA	MD	FAllerick	39.4702	-77.3976	All
USA	MD	Garrett	39.5473	-79.2746	All
USA	MD	Harford	39.5374	-76.2998	All
USA	MD	Howard	39.2523	-76.9244	All	All	Van Zee et al 2015
USA	MD	Kent	39.2413	-76.126	All
USA	MD	Montgomery	39.1374	-77.2031	All	All	Rich et al. 1995
USA	MD	Prince George’s	38.8293	-76.8482	All
USA	MD	Queen Anne’s	39.0407	-76.0824	All
USA	MD	Somerset	38.0744	-75.8533	All
USA	MD	St. Mary’s	38.2203	-76.5304	All
USA	MD	Talbot	38.7483	-76.1785	All
USA	MD	Washington	39.6036	-77.8147	All
USA	MD	Wicomico	38.3674	-75.6321	All
USA	MD	Worcester	38.2221	-75.3099	All	All	Qiu et al. 2002; This Paper
USA	MA	Barnstable	41.799	-70.2119	All	All	Norris et al. 1996; Qiu et al. 2002; Rich et al. 1995
USA	MA	Berkshire	42.3715	-73.2179	All
USA	MA	Bristol	41.7486	-71.0889	All
USA	MA	Dukes	41.381	-70.7015	All	All	Rich et al. 1995
USA	MA	Essex	42.6427	-70.8649	All
USA	MA	Franklin	42.5845	-72.5918	All
USA	MA	Hampden	42.1362	-72.6356	All
USA	MA	Hampshire	42.3395	-72.6637	All
USA	MA	Middlesex	42.4817	-71.3949	All
USA	MA	Nantucket	41.3059	-70.1419	All
USA	MA	Norfolk	42.1717	-71.1811	All
USA	MA	Plymouth	41.9872	-70.7419	All
USA	MA	Suffolk	42.3386	-71.0183	All
USA	MA	Worcester	42.3117	-71.9403	All
USA	MI	Alger	47.0801	-86.5641	All
USA	MI	Allegan	42.5958	-86.6347	All
USA	MI	Baraga	46.6959	-88.3618	All
USA	MI	Barry	42.5828	-85.3145	All
USA	MI	Benzie	44.6486	-86.4943	All
USA	MI	Berrien	41.7914	-86.7425	All
USA	MI	Cass	41.9172	-86.0001	All
USA	MI	Charlevoix	45.5132	-85.4504	All
USA	MI	Chippewa	46.3218	-84.5206	All
USA	MI	Clinton	42.9505	-84.5917	All
USA	MI	Delta	45.8052	-86.9019	All
USA	MI	Dickinson	46.0128	-87.8661	All
USA	MI	Emmet	45.5901	-84.9868	All
USA	MI	Genesee	43.0211	-83.7064	All
USA	MI	Gogebic	46.4615	-89.8069	All
USA	MI	Hillsdale	41.9275	-84.6375	All
USA	MI	Houghton	46.9984	-88.6519	All
USA	MI	Ingham	42.6035	-84.3738	All
USA	MI	Ionia	42.9447	-85.0738	All
USA	MI	Iron	46.1703	-88.5405	All
USA	MI	Jackson	42.2485	-84.4209	All
USA	MI	Kalamazoo	42.2463	-85.5329	All
USA	MI	Kent	43.0325	-85.5474	All
USA	MI	Lapeer	43.0886	-83.2243	All
USA	MI	Leelanau	45.1462	-86.0516	All
USA	MI	Livingston	42.6025	-83.9117	All
USA	MI	Mackinac	46.1679	-85.3038	All
USA	MI	Manistee	44.3504	-86.603	All
USA	MI	Marquette	46.6566	-87.584	All
USA	MI	Mason	43.9966	-86.7508	All
USA	MI	Menominee	45.5362	-87.5018	All	All	Norris et al. 1996
USA	MI	Midland	43.6482	-84.3794	All
USA	MI	Muskegon	43.2893	-86.7519	All
USA	MI	Oakland	42.6605	-83.3842	All
USA	MI	Oceana	43.6473	-86.8076	All
USA	MI	Ontonagon	47.2166	-89.5005	All
USA	MI	Ottawa	42.9425	-86.6549	All
USA	MI	Schoolcraft	46.0211	-86.197	All
USA	MI	St. Joseph	41.92	-85.53	All
USA	MI	Van Buren	42.2822	-86.3061	All
USA	MN	Aitkin	46.6024	-93.4198	All
USA	MN	Anoka	45.2741	-93.2427	All
USA	MN	Becker	46.9376	-95.7418	All	All	Krakowetz et al. 2014
USA	MN	Beltrami	47.8795	-95.005	All
USA	MN	Benton	45.7012	-94.0014	All
USA	MN	Brown	44.2465	-94.7336	All
USA	MN	Carlton	46.6038	-92.671	All
USA	MN	Carver	44.8213	-93.8001	All
USA	MN	Cass	46.9517	-94.3337	All
USA	MN	Chisago	45.5054	-92.9038	All
USA	MN	Clearwater	47.5759	-95.3711	All	All	Krakowetz et al. 2014
USA	MN	Cook	47.5386	-90.2902	All
USA	MN	Crow Wing	46.4917	-94.0707	All
USA	MN	Dakota	44.6709	-93.0625	All
USA	MN	Douglas	44.0207	-92.8694	All
USA	MN	Fillmore	43.6792	-92.0939	All
USA	MN	Goodhue	44.4062	-92.716	All
USA	MN	Hennepin	45.0061	-93.4752	All
USA	MN	Houston	43.667	-91.5016	All	All	Xu et al. 2018
USA	MN	Hubbard	47.0956	-94.9133	All	All	Krakowetz et al. 2014
USA	MN	Isanti	45.5624	-93.2963	All
USA	MN	Itasca	47.4908	-93.6111	All
USA	MN	Kanabec	45.9478	-93.2978	All
USA	MN	Kandiyohi	45.1527	-95.005	All	All	Humphrey et al. 2010
USA	MN	Koochiching	48.2454	-93.7829	All
USA	MN	Lake	47.5171	-91.4117	All
USA	MN	Lake of the Woods	48.7681	-94.9046	All
USA	MN	Mahnomen	47.3284	-95.8111	All
USA	MN	Mille Lacs	45.929	-93.633	All
USA	MN	Morrison	46.0205	-94.2666	All	All	Krakowetz et al. 2014; Norris et al. 1996
USA	MN	Nicollet	44.3588	-94.2457	All
USA	MN	Olmsted	43.9995	-92.4101	All
USA	MN	Otter Tail	46.4057	-95.7146	All
USA	MN	Pine	46.1009	-92.7631	All	All	Krakowetz et al. 2014
USA	MN	Pope	45.5896	-95.4467	All
USA	MN	Ramsey	45.0152	-93.1	All
USA	MN	Rice	44.3507	-93.2985	All
USA	MN	Scott	44.6518	-93.5337	All
USA	MN	Sherburne	45.4532	-93.7691	All
USA	MN	Sibley	44.5757	-94.2301	All
USA	MN	St. Louis	47.58	-92.46	All
USA	MN	Stearns	45.5552	-94.6105	All
USA	MN	Todd	46.0666	-94.9006	All
USA	MN	Wabasha	44.2897	-92.2333	All
USA	MN	Wadena	46.587	-94.9886	All
USA	MN	Washington	45.0379	-92.8901	All
USA	MN	Winona	43.9823	-91.7767	All	All	Humphrey et al. 2010
USA	MN	Wright	45.1751	-93.9664	All
USA	MS	Adams	31.4862	-91.3518	South
USA	MS	Alcorn	34.8866	-88.5811	South
USA	MS	Amite	31.2039	-90.7955	South
USA	MS	Attala	33.0905	-89.5886	South
USA	MS	Benton	34.8105	-89.2003	South
USA	MS	Bolivar	33.7991	-90.8841	South
USA	MS	Calhoun	33.9366	-89.3371	South
USA	MS	Carroll	33.4408	-89.9189	South
USA	MS	Chickasaw	33.9333	-88.9476	South
USA	MS	Choctaw	33.346	-89.2513	South
USA	MS	Claiborne	31.9728	-90.9154	South
USA	MS	Clarke	32.0454	-88.688	South
USA	MS	Clay	33.6597	-88.7825	South
USA	MS	Coahoma	34.2287	-90.6032	South
USA	MS	Copiah	31.8669	-90.4488	South	South	Sakamoto et al. 2014
USA	MS	Covington	31.6333	-89.5489	South
USA	MS	DeSoto	34.8743	-89.9932	South
USA	MS	Forrest	31.1886	-89.2594	South
USA	MS	Franklin	31.4778	-90.8955	South
USA	MS	George	30.8554	-88.6423	South
USA	MS	Greene	31.2128	-88.6348	South
USA	MS	Grenada	33.77	-89.8027	South
USA	MS	Hancock	30.3916	-89.4828	South
USA	MS	Harrison	30.4165	-89.0834	South
USA	MS	Hinds	32.2678	-90.466	South
USA	MS	Holmes	33.1259	-90.0912	South
USA	MS	Humphreys	33.131	-90.5234	South
USA	MS	Issaquena	32.7555	-91.0035	South
USA	MS	Itawamba	34.2811	-88.3631	South
USA	MS	Jackson	30.456	-88.6251	South
USA	MS	Jasper	32.017	-89.1194	South
USA	MS	Jefferson	31.7336	-91.0439	South
USA	MS	Jefferson Davis	31.5648	-89.8271	South
USA	MS	Jones	31.6166	-89.1685	South
USA	MS	Kemper	32.7501	-88.6256	South
USA	MS	Lafayette	34.3531	-89.4854	South
USA	MS	Lamar	31.1976	-89.5064	South
USA	MS	Lauderdale	32.404	-88.6604	South
USA	MS	Lawrence	31.55	-90.1075	South
USA	MS	Leake	32.7606	-89.5222	South
USA	MS	Lee	34.2924	-88.6824	South
USA	MS	Leflore	33.5498	-90.2949	South
USA	MS	Lincoln	31.5352	-90.4536	South
USA	MS	Lowndes	33.4714	-88.4397	South
USA	MS	Madison	32.6344	-90.0342	South
USA	MS	Marion	31.2302	-89.8217	South
USA	MS	Marshall	34.7662	-89.5042	South
USA	MS	Monroe	33.89	-88.485	South
USA	MS	Montgomery	33.5007	-89.6396	South
USA	MS	Neshoba	32.7525	-89.1193	South
USA	MS	Newton	32.402	-89.1184	South
USA	MS	Noxubee	33.1065	-88.566	South	South	Sakamoto et al. 2014
USA	MS	Oktibbeha	33.4223	-88.8762	South	South	Van Zee et al 2015
USA	MS	Panola	34.3652	-89.9631	South
USA	MS	Pearl River	30.7748	-89.5869	South
USA	MS	Perry	31.1693	-88.9888	South
USA	MS	Pike	31.1775	-90.3977	South
USA	MS	Pontotoc	34.2271	-89.0372	South
USA	MS	Prentiss	34.6206	-88.5222	South
USA	MS	Quitman	34.2528	-90.2902	South
USA	MS	Rankin	32.2671	-89.9461	South
USA	MS	Scott	32.412	-89.5335	South
USA	MS	Sharkey	32.8924	-90.8276	South
USA	MS	Simpson	31.9025	-89.9177	South
USA	MS	Smith	32.019	-89.4949	South
USA	MS	Stone	30.7902	-89.1123	South
USA	MS	Sunflower	33.6055	-90.5951	South
USA	MS	Tallahatchie	33.9545	-90.1722	South
USA	MS	Tate	34.6496	-89.9431	South
USA	MS	Tippah	34.7636	-88.9188	South
USA	MS	Tishomingo	34.7377	-88.2361	South
USA	MS	Tunica	34.6522	-90.3718	South
USA	MS	Union	34.4895	-89.0023	South
USA	MS	Walthall	31.1645	-90.1034	South
USA	MS	Warren	32.3561	-90.8524	South
USA	MS	Washington	33.2732	-90.9444	South
USA	MS	Wayne	31.6425	-88.6782	South
USA	MS	Webster	33.6121	-89.284	South
USA	MS	Wilkinson	31.1611	-91.3246	South
USA	MS	Winston	33.0787	-89.0374	South
USA	MS	Yalobusha	34.0307	-89.7038	South
USA	MS	Yazoo	32.7657	-90.3879	South
USA	MO	Adair	40.1907	-92.6036	All
USA	MO	Benton	38.301	-93.2879	All
USA	MO	Bollinger	37.3184	-90.0246	All
USA	MO	Boone	38.9899	-92.3102	All
USA	MO	Callaway	38.8355	-91.9234	All
USA	MO	Cape Girardeau	37.3841	-89.6857	All
USA	MO	Clark	40.4073	-91.7295	All
USA	MO	Dallas	37.6836	-93.0338	All
USA	MO	Dent	37.6031	-91.4897	All
USA	MO	Douglas	36.9465	-92.5159	All
USA	MO	Gasconade	38.4412	-91.5058	All
USA	MO	Greene	37.2582	-93.3406	All
USA	MO	Howell	36.7744	-91.8874	All
USA	MO	Jasper	39.0053	-94.3432	All
USA	MO	Johnson	38.7415	-93.8119	All
USA	MO	Laclede	37.6597	-92.5948	All
USA	MO	Montgomery	38.9352	-91.4654	All
USA	MO	New Madrid	36.5943	-89.6559	All
USA	MO	Newton	36.9084	-94.335	All
USA	MO	Osage	38.4643	-91.8595	All
USA	MO	Pulaski	37.8248	-92.207	All	All	Norris et al. 1996
USA	MO	St. Charles	38.7811	-90.6749	All
USA	MO	St. Clair	38.0422	-93.7766	All
USA	MO	St. Louis	38.6407	-90.4461	All
USA	MO	Scott	37.0478	-89.5681	All
USA	MO	Stoddard	36.8516	-89.9475	All
USA	MO	Stone	36.751	-93.4737	All
USA	MO	Taney	36.6498	-93.0428	All
USA	MO	Texas	37.3143	-91.9645	All
USA	MO	Wayne	37.1111	-90.4539	All
USA	MO	Webster	37.2808	-92.8761	All
USA	NE	Cass	40.9099	-96.1406	All
USA	NE	Lancaster	40.7835	-96.6887	All
USA	NE	Pawnee	40.1379	-96.2452	All
USA	NH	Belknap	43.5191	-71.4254	All
USA	NH	Carroll	43.8678	-71.2016	All
USA	NH	Cheshire	42.9255	-72.2482	All
USA	NH	Coos	44.6525	-71.2894	All
USA	NH	Grafton	43.9264	-71.8424	All
USA	NH	Hillsborough	42.9115	-71.7231	All
USA	NH	Merrimack	43.2996	-71.68	All
USA	NH	Rockingham	42.9887	-71.0991	All
USA	NH	Strafford	43.2933	-71.0356	All	All	Sakamoto et al. 2014
USA	NH	Sullivan	43.3612	-72.2221	All
USA	NJ	Atlantic	39.4694	-74.6338	All
USA	NJ	Bergen	40.9597	-74.0747	All
USA	NJ	Burlington	39.8758	-74.663	All
USA	NJ	Camden	39.8024	-74.9612	All
USA	NJ	Cape May	39.0858	-74.8464	All
USA	NJ	Cumberland	39.3284	-75.1216	All
USA	NJ	Essex	40.7874	-74.2463	All
USA	NJ	Gloucester	39.7229	-75.1457	All
USA	NJ	Hudson	40.7314	-74.0786	All
USA	NJ	Hunterdon	40.5653	-74.912	All
USA	NJ	Mercer	40.2825	-74.7037	All	All	This paper
USA	NJ	Middlesex	40.4396	-74.4074	All
USA	NJ	Monmouth	40.287	-74.1524	All	All	Qiu et al. 2002; Van Zee et al 2015; This paper
USA	NJ	Morris	40.8589	-74.5473	All
USA	NJ	Ocean	39.8657	-74.2589	All	All	Norris et al. 1996
USA	NJ	Passaic	41.0379	-74.2983	All
USA	NJ	Salem	39.5738	-75.3574	All
USA	NJ	Somerset	40.5655	-74.6199	All	All	Rich et al. 1995
USA	NJ	Sussex	41.1375	-74.6919	All
USA	NJ	Union	40.6599	-74.3087	All
USA	NJ	Warren	40.8535	-75.0095	All
USA	NY	Albany	42.5882	-73.974	All	All	Khatchikian et al. 2015
USA	NY	Allegany	42.2479	-78.0262	All
USA	NY	Bronx	40.8487	-73.8529	All
USA	NY	Broome	42.162	-75.8303	All
USA	NY	Cattaraugus	42.2391	-78.6623	All
USA	NY	Cayuga	43.0085	-76.5746	All
USA	NY	Chautauqua	42.3042	-79.4076	All
USA	NY	Chemung	42.1553	-76.7472	All
USA	NY	Chenango	42.478	-75.6022	All
USA	NY	Clinton	44.7527	-73.7056	All
USA	NY	Columbia	42.2477	-73.6268	All
USA	NY	Cortland	42.594	-76.0762	All
USA	NY	Delaware	42.194	-74.9667	All
USA	NY	Dutchess	41.7548	-73.74	All	All	Khatchikian et al. 2015; Rich et al. 1995
USA	NY	Erie	42.7528	-78.7782	All
USA	NY	Essex	44.1096	-73.7784	All
USA	NY	Franklin	44.5944	-74.3107	All
USA	NY	Fulton	43.1156	-74.4237	All
USA	NY	Genesee	43.0009	-78.1928	All
USA	NY	Greene	42.2798	-74.142	All	All	Khatchikian et al. 2015
USA	NY	Hamilton	43.6579	-74.5025	All
USA	NY	Herkimer	43.4075	-75.0117	All
USA	NY	Jefferson	43.9964	-76.053	All
USA	NY	Kings	40.635	-73.9506	All	All	Qiu et al. 2002
USA	NY	Lewis	43.7827	-75.4441	All
USA	NY	Livingston	42.7275	-77.7698	All
USA	NY	Madison	42.91	-75.6636	All
USA	NY	Monroe	43.4645	-77.6647	All
USA	NY	Montgomery	42.9009	-74.4354	All
USA	NY	Nassau	40.7296	-73.5894	All
USA	NY	New York	40.7766	-73.9702	All
USA	NY	Niagara	43.4567	-78.7921	All
USA	NY	Oneida	43.2427	-75.4343	All
USA	NY	Onondaga	43.0065	-76.1961	All
USA	NY	Ontario	42.8564	-77.3035	All
USA	NY	Orange	41.4024	-74.3063	All
USA	NY	Orleans	43.5023	-78.2297	All
USA	NY	Oswego	43.4614	-76.2093	All
USA	NY	Otsego	42.6298	-75.0288	All
USA	NY	Putnam	41.4279	-73.7439	All
USA	NY	Queens	40.6586	-73.838	All	All	Qiu et al. 2002
USA	NY	Rensselaer	42.7104	-73.5138	All
USA	NY	Richmond	40.5613	-74.1399	All
USA	NY	Rockland	41.1546	-74.0247	All
USA	NY	St. Lawrence	44.4881	-75.0743	All
USA	NY	Saratoga	43.1061	-73.8554	All
USA	NY	Schenectady	42.8176	-74.0436	All
USA	NY	Schoharie	42.5913	-74.4382	All
USA	NY	Schuyler	42.4198	-76.9386	All
USA	NY	Seneca	42.7823	-76.8271	All
USA	NY	Steuben	42.2667	-77.3855	All
USA	NY	Suffolk	40.9436	-72.6922	All	All	Sakamoto et al. 2014
USA	NY	Sullivan	41.72	-74.7716	All
USA	NY	Tioga	42.1781	-76.2975	All
USA	NY	Tompkins	42.453	-76.4735	All
USA	NY	Ulster	41.9472	-74.2655	All
USA	NY	Warren	43.5551	-73.8381	All
USA	NY	Washington	43.3124	-73.4394	All
USA	NY	Wayne	43.4588	-77.0632	All
USA	NY	Westchester	41.1527	-73.7458	All	All	Norris et al. 1996; Khatchikian et al. 2015
USA	NY	Wyoming	42.7014	-78.2286	All
USA	NY	Yates	42.6382	-77.1043	All
USA	NC	Alamance	36.044	-79.4006	South
USA	NC	Anson	34.975	-80.1098	South
USA	NC	Beaufort	35.4823	-76.842	South	South	This paper
USA	NC	Bertie	36.059	-76.9624	South
USA	NC	Bladen	34.5919	-78.5395	South
USA	NC	Brunswick	34.0388	-78.2278	South
USA	NC	Camden	36.3423	-76.1625	South
USA	NC	Carteret	34.8583	-76.5359	South
USA	NC	Catawba	36.3943	-79.3396	South
USA	NC	Chatham	35.6619	-81.2149	South
USA	NC	Chowan	36.129	-76.6028	South
USA	NC	Columbus	34.2616	-78.6393	South
USA	NC	Craven	35.1168	-77.0813	South
USA	NC	Cumberland	35.0502	-78.8287	South	South	Qiu et al. 2002; Rich et al. 1995
USA	NC	Currituck	36.3722	-75.9412	South	South	Norris et al. 1996; Levine et al. 2017
USA	NC	Dare	35.6063	-75.7675	South	South	Levine et al. 2017
USA	NC	Duplin	34.9344	-77.9335	South
USA	NC	Durham	36.0338	-78.8781	South
USA	NC	Edgecombe	35.9171	-77.6027	South
USA	NC	Forsyth	36.1325	-80.257	South
USA	NC	Gates	36.4421	-76.7024	South	South	Van Zee et al 2015; This Paper
USA	NC	Granville	36.2999	-78.6576	South
USA	NC	Greene	35.482	-77.6817	South
USA	NC	Guilford	36.0791	-79.7887	South
USA	NC	Halifax	36.2514	-77.6448	South
USA	NC	Harnett	35.3686	-78.8716	South
USA	NC	Haywood	35.5589	-82.9813	South
USA	NC	Hertford	35.3364	-82.4797	South
USA	NC	Hoke	35.0172	-79.242	South
USA	NC	Hyde	35.4082	-76.1537	South
USA	NC	Johnston	35.5134	-78.3673	South
USA	NC	Jones	35.0323	-77.3562	South
USA	NC	Lenoir	35.2401	-77.6355	South
USA	NC	Martin	35.8473	-77.1196	South
USA	NC	Mecklenburg	35.2469	-80.8338	South
USA	NC	Moore	35.3083	-79.4927	South
USA	NC	Nash	35.9659	-77.9876	South
USA	NC	New Hanover	34.1834	-77.8642	South
USA	NC	Onslow	34.7631	-77.4995	South
USA	NC	Orange	36.0625	-79.12	South
USA	NC	Pamlico	35.1476	-76.6653	South
USA	NC	Pasquotank	36.2652	-76.2607	South
USA	NC	Pender	34.5126	-77.8881	South
USA	NC	Perquimans	36.1809	-76.4032	South
USA	NC	Pitt	35.5925	-77.3727	South
USA	NC	Randolph	35.7099	-79.8062	South
USA	NC	Robeson	34.6392	-79.1009	South
USA	NC	Rowan	35.6414	-80.5217	South
USA	NC	Rutherford	35.4027	-81.9196	South
USA	NC	Sampson	34.9893	-78.3712	South
USA	NC	Scotland	34.84	-79.4773	South
USA	NC	Stokes	36.3935	-80.2662	South
USA	NC	Surry	36.4154	-80.6865	South
USA	NC	Tyrrell	35.8704	-76.1653	South
USA	NC	Vance	36.3655	-78.4054	South
USA	NC	Wake	35.7898	-78.6506	South
USA	NC	Warren	36.3981	-78.0999	South
USA	NC	Washington	35.8447	-76.5723	South	South	This paper
USA	NC	Wayne	35.3542	-78.0087	South
USA	ND	Bottineau	48.7944	-100.831	All
USA	ND	Eddy	47.7234	-98.9005	All
USA	ND	GrandForks	47.926	-97.4509	All
USA	ND	Pembina	48.7669	-97.5454	All
USA	ND	Ramsey	48.2662	-98.739	All
USA	ND	Ransom	46.4493	-97.6476	All
USA	ND	Rolette	48.7683	-99.8405	All
USA	ND	Steele	47.4511	-97.7189	All
USA	OH	Adams	38.8345	-83.4781	All
USA	OH	Ashland	40.8433	-82.2701	All
USA	OH	Ashtabula	41.9066	-80.7456	All
USA	OH	Athens	39.3326	-82.0458	All
USA	OH	Auglaize	40.5613	-84.224	All
USA	OH	Belmont	40.0177	-80.9677	All
USA	OH	Brown	38.9314	-83.8668	All
USA	OH	Butler	39.4397	-84.5657	All
USA	OH	Carroll	40.5799	-81.0908	All
USA	OH	Clermont	39.0521	-84.1495	All
USA	OH	Columbiana	40.7701	-80.7785	All
USA	OH	Coshocton	40.2967	-81.9301	All
USA	OH	Cuyahoga	41.7604	-81.7242	All
USA	OH	Delaware	40.2789	-83.0075	All
USA	OH	Erie	41.554	-82.5259	All
USA	OH	Fairfield	39.7477	-82.6267	All
USA	OH	Fayette	39.5552	-83.4619	All
USA	OH	Franklin	39.9699	-83.0091	All
USA	OH	Gallia	38.817	-82.3017	All
USA	OH	Geauga	41.4993	-81.1735	All
USA	OH	Greene	39.6875	-83.8949	All
USA	OH	Guernsey	40.0567	-81.4979	All
USA	OH	Hamilton	39.1969	-84.5442	All
USA	OH	Harrison	40.2923	-81.0916	All
USA	OH	Highland	39.1844	-83.6014	All
USA	OH	Hocking	39.4903	-82.4834	All
USA	OH	Holmes	40.5656	-81.93	All
USA	OH	Jackson	39.0135	-82.6141	All
USA	OH	Jefferson	40.3994	-80.7635	All
USA	OH	Knox	40.4036	-82.4224	All
USA	OH	Lake	41.9241	-81.3926	All
USA	OH	Lawrence	38.6039	-82.5172	All
USA	OH	Licking	40.0915	-82.4834	All
USA	OH	Lucas	41.6823	-83.4689	All
USA	OH	Madison	39.8966	-83.4009	All
USA	OH	Mahoning	41.0109	-80.7704	All
USA	OH	Medina	41.1162	-81.8998	All
USA	OH	Meigs	39.0898	-82.0284	All
USA	OH	Monroe	39.7263	-81.091	All
USA	OH	Montgomery	39.7537	-84.2906	All
USA	OH	Morgan	39.6249	-81.8617	All
USA	OH	Morrow	40.5253	-82.7977	All
USA	OH	Muskingum	39.966	-81.9435	All
USA	OH	Noble	39.7672	-81.4525	All
USA	OH	Ottawa	41.5455	-83.0126	All
USA	OH	Paulding	41.1189	-84.5821	All
USA	OH	Perry	39.7432	-82.238	All
USA	OH	Pickaway	39.6489	-83.0528	All
USA	OH	Pike	39.0713	-83.0529	All
USA	OH	Portage	41.169	-81.197	All
USA	OH	Richland	40.7742	-82.5428	All
USA	OH	Ross	39.3239	-83.0595	All
USA	OH	Scioto	38.8149	-82.9987	All
USA	OH	Stark	40.8141	-81.3657	All
USA	OH	Summit	41.1218	-81.5349	All
USA	OH	Trumbull	41.3064	-80.7704	All
USA	OH	Tuscarawas	40.4475	-81.4711	All
USA	OH	Union	40.2959	-83.367	All
USA	OH	Vinton	39.252	-82.486	All
USA	OH	Warren	39.4257	-84.1699	All
USA	OH	Washington	39.4507	-81.4906	All
USA	OH	Wayne	40.8297	-81.8872	All
USA	OH	Williams	41.565	-84.5843	All
USA	OH	Wood	41.3602	-83.6227	All
USA	OK	Adair	35.898	-94.651	South
USA	OK	Atoka	34.3925	-96.0366	South
USA	OK	Caddo	35.1679	-98.381	South
USA	OK	Carter	34.2518	-97.2879	South
USA	OK	Cherokee	35.9044	-94.9968	South
USA	OK	Coal	34.5829	-96.288	South
USA	OK	Comanche	34.6626	-98.4766	South
USA	OK	Creek	35.9077	-96.3798	South
USA	OK	Delaware	36.3934	-94.8082	South
USA	OK	Garfield	36.3781	-97.7884	South
USA	OK	Garvin	34.7094	-97.3127	South
USA	OK	Haskell	35.2323	-95.1096	South
USA	OK	Hughes	35.0529	-96.2512	South
USA	OK	Johnston	34.3135	-96.6543	South
USA	OK	Latimer	34.8751	-95.2723	South
USA	OK	Le Flore	34.8974	-94.6951	South
USA	OK	Lincoln	35.7031	-96.8814	South
USA	OK	Love	33.9578	-97.2451	South
USA	OK	McClain	35.0164	-97.4498	South
USA	OK	McCurtain	34.1171	-94.7661	South
USA	OK	McIntosh	35.3691	-95.6718	South
USA	OK	Mayes	36.3038	-95.2356	South
USA	OK	Murray	34.4858	-97.0716	South
USA	OK	Muskogee	35.6176	-95.3839	South
USA	OK	Oklahoma	35.5546	-97.4094	South
USA	OK	Okmulgee	35.6435	-95.9659	South
USA	OK	Ottawa	36.8358	-94.8027	South
USA	OK	Pawnee	36.3137	-96.6967	South
USA	OK	Payne	36.0792	-96.9753	South	South	Norris et al. 1996
USA	OK	Pittsburg	34.9255	-95.7481	South
USA	OK	Pontotoc	34.7214	-96.692	South
USA	OK	Pottawatomie	35.2114	-96.957	South
USA	OK	Pushmataha	34.3779	-95.4081	South
USA	OK	Rogers	36.3778	-95.6014	South
USA	OK	Seminole	35.1584	-96.6029	South
USA	OK	Sequoyah	35.5024	-94.7508	South
USA	OK	Tulsa	36.1203	-95.9418	South
USA	OK	Wagoner	35.9635	-95.5141	South
USA	OK	Washington	36.7044	-95.9062	South
USA	PA	Adams	39.8695	-77.2177	All
USA	PA	Allegheny	40.4698	-79.9805	All
USA	PA	Armstrong	40.8124	-79.4641	All
USA	PA	Beaver	40.6841	-80.3507	All
USA	PA	Bedford	39.9986	-78.4947	All
USA	PA	Berks	40.414	-75.9269	All
USA	PA	Blair	40.4987	-78.3096	All
USA	PA	Bradford	41.7915	-76.5021	All
USA	PA	Bucks	40.3369	-75.1071	All
USA	PA	Butler	40.9138	-79.919	All
USA	PA	Cambria	40.5102	-78.7105	All
USA	PA	Cameron	41.4383	-78.1983	All
USA	PA	Carbon	40.9184	-75.705	All
USA	PA	Centre	40.9091	-77.8479	All	All	Sakamoto et al. 2014
USA	PA	Chester	39.974	-75.7498	All
USA	PA	Clarion	41.1982	-79.4204	All
USA	PA	Clearfield	41.0002	-78.4737	All
USA	PA	Clinton	41.2626	-77.6964	All
USA	PA	Columbia	41.0455	-76.4043	All
USA	PA	Crawford	41.6879	-80.1078	All
USA	PA	Cumberland	40.1648	-77.2634	All
USA	PA	Dauphin	40.4126	-76.7926	All
USA	PA	Delaware	39.9167	-75.3988	All
USA	PA	Elk	41.4273	-78.6539	All
USA	PA	Erie	42.118	-80.0964	All
USA	PA	Fayette	39.9189	-79.6401	All
USA	PA	Forest	41.5133	-79.2497	All
USA	PA	Franklin	39.9268	-77.7245	All
USA	PA	Fulton	39.9108	-78.1226	All
USA	PA	Greene	39.8477	-80.2257	All
USA	PA	Huntingdon	40.4223	-77.9686	All	All	Qiu et al. 2002
USA	PA	Indiana	40.6514	-79.0875	All
USA	PA	Jefferson	41.138	-79.0124	All
USA	PA	Juniata	40.5307	-77.4004	All
USA	PA	Lackawanna	41.4403	-75.6097	All
USA	PA	Lancaster	40.042	-76.2502	All
USA	PA	Lawrence	40.9927	-80.3344	All
USA	PA	Lebanon	40.3714	-76.4648	All
USA	PA	Lehigh	40.6142	-75.5906	All
USA	PA	Luzerne	41.1728	-75.976	All
USA	PA	Lycoming	41.3439	-77.0553	All
USA	PA	McKean	41.8146	-78.5725	All
USA	PA	Mercer	41.3	-80.2528	All
USA	PA	Mifflin	40.6016	-77.6518	All
USA	PA	Monroe	41.0562	-75.3291	All
USA	PA	Montgomery	40.21	-75.3702	All
USA	PA	Montour	41.0293	-76.6652	All
USA	PA	Northampton	40.7528	-75.3074	All
USA	PA	Northumberland	40.8515	-76.7099	All
USA	PA	Perry	40.3978	-77.2663	All
USA	PA	Philadelphia	40.0094	-75.1333	All
USA	PA	Pike	41.3259	-75.0315	All
USA	PA	Potter	41.7486	-77.8944	All
USA	PA	Schuylkill	40.7037	-76.2178	All
USA	PA	Snyder	40.7554	-77.0729	All
USA	PA	Somerset	39.9813	-79.0285	All
USA	PA	Sullivan	41.4393	-76.5117	All
USA	PA	Susquehanna	41.8197	-75.801	All
USA	PA	Tioga	41.7669	-77.2573	All
USA	PA	Union	40.9622	-77.0555	All
USA	PA	Venango	41.4007	-79.7658	All
USA	PA	Warren	41.8343	-79.2982	All
USA	PA	Washington	40.2	-80.2521	All
USA	PA	Wayne	41.6466	-75.2925	All
USA	PA	Westmoreland	40.3111	-79.4667	All
USA	PA	Wyoming	41.5252	-76.0087	All
USA	PA	York	39.9218	-76.7289	All
USA	RI	Bristol	41.7068	-71.2866	All
USA	RI	Kent	41.6742	-71.5809	All
USA	RI	Newport	41.5025	-71.2837	All	All	Qiu et al. 2002
USA	RI	Providence	41.8698	-71.5786	All
USA	RI	Washington	41.3968	-71.6203	All	All	Krakowetz et al. 2014
USA	SC	Abbeville	34.229	-82.4541	South
USA	SC	Aiken	33.55	-81.633	South
USA	SC	Allendale	32.9798	-81.3633	South
USA	SC	Anderson	34.5212	-82.6386	South
USA	SC	Barnwell	33.2606	-81.4342	South
USA	SC	Beaufort	32.3581	-80.6894	South
USA	SC	Berkeley	33.2077	-79.9537	South
USA	SC	Calhoun	33.6748	-80.7803	South
USA	SC	Charleston	32.8005	-79.9425	South	South	This paper
USA	SC	Chester	34.6893	-81.1612	South
USA	SC	Chesterfield	34.637	-80.1592	South
USA	SC	Colleton	32.835	-80.6552	South	South	This paper
USA	SC	Darlington	34.3322	-79.9621	South
USA	SC	Dorchester	33.0822	-80.4047	South
USA	SC	Edgefield	33.7765	-81.9682	South
USA	SC	Fairfield	34.3957	-81.127	South
USA	SC	Florence	34.0285	-79.7102	South
USA	SC	Georgetown	33.4175	-79.2963	South
USA	SC	Greenville	34.8926	-82.3721	South
USA	SC	Greenwood	34.1558	-82.1279	South
USA	SC	Hampton	32.7783	-81.1438	South
USA	SC	Horry	33.9093	-78.9767	South
USA	SC	Jasper	32.4306	-81.0216	South
USA	SC	Laurens	34.4837	-82.0055	South
USA	SC	McCormick	33.8976	-82.3162	South
USA	SC	Newberry	34.2899	-81.5997	South
USA	SC	Orangeburg	34.7488	-83.0615	South	South	Norris et al. 1996
USA	SC	Pickens	34.8854	-82.7234	South
USA	SC	Richland	34.0291	-80.898	South
USA	SC	Saluda	34.0053	-81.7279	South
USA	SC	Spartanburg	34.9333	-81.9911	South
USA	SC	Sumter	33.9161	-80.3824	South
USA	SC	Union	34.6904	-81.6159	South
USA	SD	Brookings	44.3767	-96.7978	All
USA	SD	Codington	44.9663	-97.1988	All
USA	TN	Anderson	36.1167	-84.1954	South
USA	TN	Bedford	35.5137	-86.4583	South
USA	TN	Bledsoe	35.5936	-85.2059	South
USA	TN	Campbell	36.4016	-84.1592	South
USA	TN	Claiborne	36.5016	-83.6607	South
USA	TN	Clay	36.5457	-85.5457	South
USA	TN	Coffee	35.4888	-86.0782	South
USA	TN	Cumberland	35.9524	-84.9948	South
USA	TN	Davidson	36.1691	-86.7848	South
USA	TN	DeKalb	35.9822	-85.8336	South
USA	TN	Fayette	35.197	-89.4138	South
USA	TN	Fentress	36.3699	-84.9378	South
USA	TN	Franklin	35.1559	-86.0992	South
USA	TN	Giles	35.2027	-87.0353	South
USA	TN	Grainger	36.2775	-83.5095	South
USA	TN	Hamilton	35.1635	-85.2018	South
USA	TN	Henry	36.3253	-88.3003	South
USA	TN	Humphreys	36.0408	-87.7905	South
USA	TN	Jackson	36.3543	-85.6741	South
USA	TN	Knox	35.9927	-83.9377	South
USA	TN	Lake	36.3339	-89.4855	South
USA	TN	Lauderdale	35.763	-89.6277	South
USA	TN	Lawrence	35.2205	-87.3965	South
USA	TN	Loudon	35.1428	-86.5934	South
USA	TN	Marion	35.1334	-85.6184	South
USA	TN	Marshall	35.4683	-86.7659	South
USA	TN	Maury	35.6157	-87.0778	South
USA	TN	Montgomery	36.5004	-87.3809	South
USA	TN	Obion	36.358	-89.15	South
USA	TN	Pickett	36.5594	-85.0757	South
USA	TN	Rhea	35.6006	-84.9495	South
USA	TN	Roane	35.8473	-84.5239	South
USA	TN	Rutherford	35.8434	-86.4172	South
USA	TN	Scott	36.4352	-84.5035	South
USA	TN	Sequatchie	35.3723	-85.4101	South
USA	TN	Shelby	35.1838	-89.8954	South
USA	TN	Stewart	36.4585	-87.8119	South
USA	TN	Sumner	36.4734	-86.4598	South
USA	TN	Tipton	35.5003	-89.7668	South
USA	TN	Warren	35.6782	-85.7773	South
USA	TN	Wayne	35.2428	-87.8198	South
USA	TN	White	35.927	-85.4558	South
USA	TN	Williamson	35.8948	-86.8981	South
USA	TX	Anderson	31.8413	-95.6617	South
USA	TX	Angelina	31.2519	-94.6111	South
USA	TX	Aransas	28.1226	-96.9675	South
USA	TX	Austin	29.8919	-96.2702	South
USA	TX	Bandera	29.7564	-99.2483	South
USA	TX	Bastrop	30.1008	-97.3106	South
USA	TX	Bell	31.0427	-97.4813	South
USA	TX	Bexar	29.4487	-98.5201	South
USA	TX	Blanco	30.2665	-98.3992	South
USA	TX	Bowie	33.4461	-94.4224	South
USA	TX	Brazoria	29.1678	-95.4346	South
USA	TX	Brazos	30.6567	-96.3024	South
USA	TX	Cameron	26.1029	-97.479	South
USA	TX	Cass	33.0837	-94.3576	South
USA	TX	Cherokee	31.8439	-95.1563	South
USA	TX	Colorado	29.5963	-96.5089	South
USA	TX	Coryell	31.3912	-97.798	South
USA	TX	Dallas	32.767	-96.7784	South
USA	TX	Edwards	29.9859	-100.307	South
USA	TX	FortBend	29.5266	-95.771	South
USA	TX	Franklin	33.1758	-95.2191	South
USA	TX	Freestone	31.7017	-96.145	South
USA	TX	Grayson	33.6245	-96.6757	South
USA	TX	Gregg	32.4864	-94.8163	South
USA	TX	Hamilton	31.7073	-98.1118	South
USA	TX	Harris	29.8573	-95.393	South
USA	TX	Harrison	32.548	-94.3744	South
USA	TX	Hays	30.0612	-98.0293	South
USA	TX	Henderson	32.2116	-95.8534	South
USA	TX	Hidalgo	26.3964	-98.181	South
USA	TX	Houston	31.323	-95.4216	South
USA	TX	Hunt	33.1233	-96.0842	South
USA	TX	Jasper	30.7529	-94.0223	South
USA	TX	Jefferson	29.854	-94.1493	South
USA	TX	Kerr	30.06	-99.3533	South
USA	TX	Kleberg	27.4387	-97.6606	South
USA	TX	Lamar	33.6673	-95.5703	South
USA	TX	Lampasas	31.1967	-98.2409	South
USA	TX	Lavaca	29.3826	-96.9236	South
USA	TX	Leon	31.3005	-95.9956	South
USA	TX	Liberty	30.1585	-94.8441	South
USA	TX	Llano	30.7076	-98.6847	South
USA	TX	Marion	32.7982	-94.3569	South
USA	TX	Mason	30.7039	-99.2373	South
USA	TX	Matagorda	28.7748	-96.0015	South
USA	TX	Montgomery	30.2988	-95.5029	South
USA	TX	Nacogdoches	31.6206	-94.6202	South
USA	TX	Newton	30.7867	-93.7392	South
USA	TX	Palo Pinto	32.7522	-98.318	South
USA	TX	Parker	32.7771	-97.8059	South
USA	TX	Polk	30.7846	-94.8373	South
USA	TX	Real	29.8301	-99.8125	South
USA	TX	Robertson	31.0255	-96.5149	South
USA	TX	Rusk	32.1094	-94.7564	South
USA	TX	Sabine	31.3433	-93.8519	South
USA	TX	San Augustine	31.3824	-94.1632	South
USA	TX	Shelby	31.7901	-94.1426	South
USA	TX	Smith	32.377	-95.27	South
USA	TX	Sutton	30.5222	-100.513	South
USA	TX	Tarrant	32.7721	-97.2912	South
USA	TX	Taylor	32.2971	-99.8904	South
USA	TX	Trinity	31.0967	-95.1517	South
USA	TX	Tyler	30.7693	-94.3757	South
USA	TX	Upshur	32.7353	-94.9412	South
USA	TX	Uvalde	29.3503	-99.7684	South
USA	TX	Victoria	28.7964	-96.9712	South
USA	TX	Walker	30.7432	-95.5698	South
USA	TX	Waller	30.0136	-95.9821	South
USA	TX	Washington	30.2151	-96.4103	South	South	Rich et al. 1995
USA	TX	Wood	32.7836	-95.3822	South
USA	TX	Zavala	28.8647	-99.7598	South
USA	VT	Addison	44.0312	-73.1416	All
USA	VT	Bennington	43.0353	-73.1115	All
USA	VT	Caledonia	44.4688	-72.1122	All
USA	VT	Chittenden	44.4633	-73.0694	All
USA	VT	Franklin	44.859	-72.9094	All
USA	VT	GrandIsle	44.8018	-73.3008	All
USA	VT	Lamoille	44.6037	-72.6389	All
USA	VT	Orange	44.0034	-72.3697	All
USA	VT	Orleans	44.8284	-72.2516	All
USA	VT	Rutland	43.5809	-73.0382	All
USA	VT	Washington	44.275	-72.6095	All
USA	VT	Windham	42.9953	-72.722	All
USA	VT	Windsor	43.5727	-72.5988	All
USA	VA	Accomack	37.7659	-75.7578	All
USA	VA	Albemarle	38.0242	-78.5535	All
USA	VA	Alleghany	37.7879	-80.0087	All
USA	VA	Appomattox	37.3707	-78.8109	All
USA	VA	Arlington	38.8783	-77.1007	All
USA	VA	Augusta	38.1719	-79.1476	All
USA	VA	Bath	38.0684	-79.7312	All
USA	VA	Bedford City	37.3123	-79.5272	All
USA	VA	Bedford	37.1306	-81.1259	All
USA	VA	Bland	37.5655	-79.7975	All
USA	VA	Brunswick	36.7642	-77.8615	All
USA	VA	Buckingham	37.5739	-78.5292	All	All	Brinkerhoff et al. 2014
USA	VA	Caroline	38.0303	-77.3523	All
USA	VA	Charles City	37.3611	-77.0542	All
USA	VA	Chesapeake	36.7142	-76.2383	All
USA	VA	Chesterfield	37.3784	-77.5858	All
USA	VA	Craig	37.4736	-80.2311	All
USA	VA	Culpeper	38.4859	-77.9565	All
USA	VA	Cumberland	37.5202	-78.2528	All
USA	VA	Dinwiddie	37.0735	-77.6355	All
USA	VA	Essex	37.9395	-76.9419	All
USA	VA	Fairfax	38.8295	-77.2733	All
USA	VA	Fauquier	38.7441	-77.8215	All
USA	VA	Floyd	36.9314	-80.3503	All
USA	VA	Fluvanna	37.8306	-78.2835	All
USA	VA	Franklin	36.9912	-79.8827	All
USA	VA	FAllerick	39.2037	-78.2638	All
USA	VA	Giles	37.3181	-80.6983	All
USA	VA	Gloucester	37.4035	-76.5235	All
USA	VA	Goochland	37.7188	-77.9176	All	All	Brinkerhoff et al. 2014
USA	VA	Greensville	36.6803	-77.5603	All
USA	VA	Hampton	37.0347	-76.36	All
USA	VA	Hanover	37.7602	-77.4913	All
USA	VA	Henrico	37.6313	-77.6519	All
USA	VA	Isle of Wight	36.9014	-76.7076	All
USA	VA	James City	37.3248	-76.7779	All
USA	VA	King and Queen	37.7178	-76.9056	All
USA	VA	King George	38.2772	-77.1626	All
USA	VA	Lancaster	37.7048	-76.4127	All
USA	VA	Loudoun	39.0812	-77.6389	All
USA	VA	Lynchburg	37.4036	-79.17	All
USA	VA	Mecklenburg	36.6873	-78.369	All
USA	VA	Middlesex	37.607	-76.5281	All
USA	VA	Montgomery	37.1755	-80.3878	All
USA	VA	Nelson	37.7891	-78.8834	All	All	Kelly et al. 2014; Brinkerhoff et al. 2014
USA	VA	New Kent	37.5102	-76.9993	All	All	Kelly et al. 2014; Brinkerhoff et al. 2014
USA	VA	Newport News	37.0708	-76.4844	All
USA	VA	Norfolk	36.7706	-76.4644	All
USA	VA	Northampton	37.3028	-75.924	All
USA	VA	Northumberland	37.857	-76.3797	All
USA	VA	Portsmouth	36.8344	-76.3417	All
USA	VA	Powhatan	37.5494	-77.9129	All
USA	VA	Prince Edward	37.2249	-78.433	All
USA	VA	Prince George	37.1873	-77.221	All
USA	VA	Prince William	38.7011	-77.4796	All
USA	VA	Pulaski	37.0634	-80.7134	All
USA	VA	Rappahannock	38.6845	-78.1688	All
USA	VA	Richmond	37.9429	-76.7306	All	All	Kelly et al. 2014
USA	VA	Roanoke	37.3436	-79.944	All
USA	VA	Rockbridge	37.8145	-79.4478	All
USA	VA	Rockingham	38.5076	-78.8853	All
USA	VA	Shenandoah	38.8562	-78.574	All
USA	VA	Southampton	36.7201	-77.1038	South	South	This paper
USA	VA	Spotsylvania	38.1824	-77.6572	All
USA	VA	Stafford	38.4133	-77.4513	All
USA	VA	Suffolk	36.7411	-76.6097	South	South	This paper
USA	VA	Sussex	36.9266	-77.2597	All
USA	VA	Virginia Beach	36.85	-75.9778	South	South	This paper
USA	VA	Warren	38.9082	-78.2076	All	All	Campana et al. 2016
USA	VA	Washington	36.7478	-81.9503	All
USA	VA	Westmoreland	38.1093	-76.8039	All
USA	VA	York	37.2191	-76.5616	All
USA	WV	Barbour	39.1397	-79.9969	All
USA	WV	Berkeley	39.4479	-78.0378	All
USA	WV	Boone	38.0228	-81.7135	All
USA	WV	Braxton	38.6993	-80.7317	All
USA	WV	Brooke	40.2726	-80.5787	All
USA	WV	Cabell	38.4196	-82.2434	All
USA	WV	Doddridge	39.2635	-80.7012	All
USA	WV	Fayette	38.0309	-81.0861	All
USA	WV	Gilmer	38.9159	-80.8494	All
USA	WV	Grant	39.106	-79.1951	All
USA	WV	Greenbrier	37.9244	-80.4506	All
USA	WV	Hampshire	39.3121	-78.612	All
USA	WV	Hancock	40.517	-80.5702	All
USA	WV	Hardy	39.0114	-78.8417	All
USA	WV	Harrison	39.2792	-80.3865	All
USA	WV	Jackson	38.8342	-81.6777	All
USA	WV	Jefferson	39.3074	-77.8632	All
USA	WV	Kanawha	38.3281	-81.5235	All
USA	WV	Lewis	38.9889	-80.4955	All
USA	WV	Lincoln	38.1718	-82.0776	All
USA	WV	Logan	37.8306	-81.9409	All
USA	WV	Marion	39.5058	-80.2434	All
USA	WV	Marshall	39.8544	-80.6718	All
USA	WV	Mercer	37.4034	-81.1065	All
USA	WV	Mineral	39.4048	-78.9567	All
USA	WV	Monongalia	39.6336	-80.0591	All
USA	WV	Monroe	37.5541	-80.5503	All
USA	WV	Morgan	39.555	-78.2573	All
USA	WV	Ohio	40.0989	-80.6207	All
USA	WV	Pocahontas	38.3326	-80.0101	All
USA	WV	Preston	39.469	-79.6689	All
USA	WV	Putnam	38.5105	-81.9061	All
USA	WV	Raleigh	37.7625	-81.2647	All
USA	WV	Randolph	38.7811	-79.8678	All
USA	WV	Ritchie	39.1771	-81.0663	All
USA	WV	Summers	37.656	-80.8563	All
USA	WV	Taylor	39.3325	-80.0466	All
USA	WV	Tucker	39.1112	-79.56	All
USA	WV	Tyler	39.4656	-80.8772	All
USA	WV	Upshur	38.9025	-80.2316	All
USA	WV	Wetzel	39.5982	-80.6354	All
USA	WV	Wirt	39.02	-81.383	All
USA	WV	Wood	39.2116	-81.5162	All
USA	WI	Adams	43.9738	-89.7672	All
USA	WI	Ashland	46.5444	-90.6797	All
USA	WI	Barron	45.4372	-91.8529	All
USA	WI	Bayfield	46.6342	-91.1773	All
USA	WI	Brown	44.474	-87.9961	All
USA	WI	Buffalo	44.3856	-91.7613	All
USA	WI	Burnett	45.8669	-92.3757	All
USA	WI	Chippewa	45.0691	-91.2835	All
USA	WI	Clark	44.7393	-90.61	All
USA	WI	Columbia	43.4719	-89.3305	All
USA	WI	Crawford	43.2499	-90.9512	All
USA	WI	Dane	43.0675	-89.4179	All
USA	WI	Dodge	43.4296	-88.7019	All
USA	WI	Door	45.0934	-87.0487	All
USA	WI	Douglas	46.4632	-91.8925	All
USA	WI	Dunn	44.9478	-91.8976	All
USA	WI	Eau Claire	44.7264	-91.2864	All
USA	WI	Florence	45.8718	-88.407	All
USA	WI	Fond du Lac	43.7547	-88.4933	All
USA	WI	Forest	45.6669	-88.7733	All
USA	WI	Grant	42.87	-90.6942	All
USA	WI	Green	42.6755	-89.6051	All
USA	WI	Green Lake	43.7802	-88.9704	All
USA	WI	Iowa	43.001	-90.1337	All
USA	WI	Jackson	44.3246	-90.7995	All	All	Van Zee et al 2015
USA	WI	Jefferson	43.0138	-88.774	All
USA	WI	Juneau	43.9328	-90.114	All
USA	WI	Kenosha	42.5797	-87.425	All
USA	WI	La Crosse	43.9082	-91.1118	All
USA	WI	Lafayette	42.6556	-90.1303	All
USA	WI	Langlade	45.2624	-89.0677	All
USA	WI	Lincoln	45.3384	-89.7423	All
USA	WI	Manitowoc	44.1561	-87.5774	All
USA	WI	Marathon	44.898	-89.7578	All
USA	WI	Marinette	45.3469	-87.9912	All	All	Humphrey et al. 2010
USA	WI	Menominee	44.9913	-88.6693	All
USA	WI	Milwaukee	43.0177	-87.4816	All
USA	WI	Monroe	43.9452	-90.62	All	All	Norris et al. 1996
USA	WI	Oconto	44.9966	-88.2065	All
USA	WI	Oneida	45.7162	-89.5345	All
USA	WI	Outagamie	44.4182	-88.465	All
USA	WI	Ozaukee	43.3608	-87.4993	All
USA	WI	Pierce	44.7253	-92.4263	All
USA	WI	Polk	45.462	-92.4471	All
USA	WI	Portage	44.4762	-89.4981	All
USA	WI	Price	45.6791	-90.3597	All
USA	WI	Racine	42.7541	-87.4209	All
USA	WI	Richland	43.3762	-90.4357	All
USA	WI	Rock	42.6699	-89.0753	All
USA	WI	Rusk	45.4727	-91.1367	All
USA	WI	St. Croix	45.029	-92.4473	All
USA	WI	Sauk	43.428	-89.9433	All
USA	WI	Sawyer	45.8649	-91.1471	All
USA	WI	Shawano	44.7896	-88.7558	All
USA	WI	Sheboygan	43.7412	-87.7315	All
USA	WI	Taylor	45.2117	-90.5049	All
USA	WI	Trempealeau	44.303	-91.3589	All	All	Xu et al. 2018
USA	WI	Vernon	43.5994	-90.822	All
USA	WI	Vilas	46.0498	-89.5013	All
USA	WI	Walworth	42.6681	-88.5417	All
USA	WI	Washburn	45.8925	-91.7964	All	All	Sakamoto et al. 2014; Rich et al. 1995
USA	WI	Waukesha	43.0184	-88.3042	All
USA	WI	Waupaca	44.478	-88.967	All
USA	WI	Waushara	44.1128	-89.2398	All
USA	WI	Winnebago	44.0857	-88.6681	All
USA	WI	Wood	44.4614	-90.0388	All
Canada	Manitoba	Southeast Corner	60	–102.0000	All
Canada	Ontario	Point Pelee National Park	41.9416	–82.518311	All	All	Krakowetz et al. 2011; Krakowetz et al. 2014
Canada	Ontario	Rondeau Provincial Park	42.2894	–81.8734	All	All	Krakowetz et al. 2011;
Canada	Ontario	Long Point	42.5792	–80.430945	All	All	Krakowetz et al. 2014
Canada	Ontario	St. Lawrence Islands National Park	44.3717	–76.037929	All	All	Krakowetz et al. 2011;
Canada	Nova Scotia	Lunenburg	44.3769	–64.3189	All	All	Krakowetz et al. 2011;
Canada	Manitoba	Pembina Valley Provincial Park	49.0133	-98.2706	All	All	Krakowetz et al. 2014
	Reference:
	1	Brinkerhoff, R. J., Gilliam, W. F. & Gaines, D. Lyme Disease, Virginia, USA, 2000-2011. Emerg Infect Dis 20, 1661-1668, doi:10.3201/eid2010.130782 (2014).
	2	Humphrey, P. T., Caporale, D. A. & Brisson, D. Uncoordinated Phylogeography of Borrelia Burgdorferi and Its Tick Vector, Ixodes Scapularis. Evolution 64, 2653-2663, doi:10.1111/j.1558-5646.2010.01001.x (2010).
	3	Kelly, R. R., Gaines, D., Gilliam, W. F. & Brinkerhoff, R. J. Population genetic structure of the Lyme disease vector Ixodes scapularis at an apparent spatial expansion front. Infect Genet Evol 27, 543-550, doi:10.1016/j.meegid.2014.05.022 (2014).
	4	Khatchikian, C. E. et al. Recent and rapid population growth and range expansion of the Lyme disease tick vector, Ixodes scapularis, in North America. Evolution 69, 1678-1689, doi:10.1111/evo.12690 (2015).
	5	Krakowetz, C. N., Lindsay, L. R. & Chilton, N. B. Genetic diversity in Ixodes scapularis (Acari: Ixodidae) from six established populations in Canada. Ticks Tick-Borne Dis 2, 143-150, doi:10.1016/j.ttbdis.2011.05.003 (2011).
	6	Krakowetz, C. N., Lindsay, L. R. & Chilton, N. B. Genetic variation in the mitochondrial 16S ribosomal RNA gene of Ixodes scapularis (Acari: Ixodidae). Parasite Vector 7, doi:ARTN 53010.1186/s13071-014-0530-6 (2014).
	7	Levine, J. F. et al. Stable Transmission of Borrelia burgdorferi Sensu Stricto on the Outer Banks of North Carolina. Zoonoses Public Hlth 64, 337-354, doi:10.1111/zph.12302 (2017).
	8	Norris, D. E., Klompen, J. S. H., Keirans, J. E. & Black, W. C. Population genetics of Ixodes scapularis (Acari: Ixodidae) based on mitochondrial 16S and 12S genes. J Med Entomol 33, 78-89, doi:DOI 10.1093/jmedent/33.1.78 (1996).
	9	Qiu, W. G., Dykhuizen, D. E., Acosta, M. S. & Luft, B. J. Geographic uniformity of the Lyme disease spirochete (Borrelia burgdorferi) and its shaAll history with tick vector (Ixodes scapularis) in the northeastern United States. Genetics 160, 833-849 (2002).
	10	Rich, S. M. et al. Distribution of the Ixodes-Ricinus-Like Ticks of Eastern North-America. P Natl Acad Sci USA 92, 6284-6288, doi:DOI 10.1073/pnas.92.14.6284 (1995).
	11	Sakamoto, J. M., Goddard, J. & Rasgon, J. L. Population and Demographic Structure of Ixodes scapularis Say in the Eastern United States. Plos One 9, doi:ARTN e101389 10.1371/journal.pone.0101389 (2014).
	12	Trout, R. T., Steelman, C. D. & Szalanski, A. L. Population Genetics and Phylogeography of Ixodes scapularis from Canines and Deer in Arkansas. Southwest Entomol 34, 273-287, doi:Doi 10.3958/059.034.0308 (2009).
	13	Van Zee, J., Piesman, J. F., Hojgaard, A. & Black, W. C. Nuclear Markers Reveal PAllominantly North to South Gene Flow in Ixodes scapularis, the Tick Vector of the Lyme Disease Spirochete. Plos One 10, doi:ARTN e0139630 10.1371/journal.pone.0139630 (2015).
	14	Xu, G., Pearson, P. & Rich, S. M. Ehrlichia muris in Ixodes cookei Ticks, Northeastern United States, 2016-2017. Emerg Infect Dis 24, 1143-1144, doi:10.3201/eid2406.171755 (2018).
